# Supplementary material for: Microglial Cytokines Induce Invasiveness and Proliferation of Human Glioblastoma through Pyk2 and FAK Activation
Source: Cancers (Basel). 2021 Dec 7;13(24):6160. doi: 10.3390/cancers13246160 (PMC8699228; doi:10.3390/cancers13246160)
Supplement: Supplementary file 1 [file cancers-13-06160-s001.zip]

Archive with 1 entries (1 files):
- cancers-1484034-supplementary.pdf
